# Supplementary material for: Basic Reproduction Number of the 2019 Novel Coronavirus Disease in the Major Endemic Areas of China: A Latent Profile Analysis
Source: Front Public Health. 2021 Sep 14;9:575315. doi: 10.3389/fpubh.2021.575315 (PMC8476846; doi:10.3389/fpubh.2021.575315)
Supplement: Supplementary file 1 [file Table_1.XLS]

## Sheet: the cumulative number of cases
Date	Anhui	Shandong	Henan	Jiangsu	Zhejiang	Hunan	Jiangxi	Guangdong	Sichuan	Chongqing	Hubei
2020-01-20	0	0		0	0	0	0	14	0	0	270
2020-01-21	0	1	1	0	5	0	2	26	2	5	375
2020-01-22	8	6	4	1	27	0	3	32	5	9	444
2020-01-23	15	9	9	9	43	24	7	53	15	27	549
2020-01-24	39	21	32	18	62	43	18	78	28	57	729
2020-01-25	60	39	83	31	104	69	36	98	44	75	1052
2020-01-26	70	63	128	47	128	100	48	146	69	110	1423
2020-01-27	106	87	168	70	173	143	72	188	90	132	2714
2020-01-28	152	121	206	99	296	221	109	241	108	147	3554
2020-01-29	200	145	278	129	428	277	162	311	142	165	4586
2020-01-30	237	178	352	168	537	332	240	393	177	206	5806
2020-01-31	297	202	422	202	599	389	286	520	207	238	7153
2020-02-01	340	225	493	236	661	463	333	604	231	262	9074
2020-02-02	408	246	566	271	724	521	391	683	254	300	11177
2020-02-03	480	270	675	308	829	593	476	797	282	337	13522
2020-02-04	530	298	764	341	895	661	548	870	301	366	16678
2020-02-05	591	343	851	373	954	711	600	944	321	389	19665
2020-02-06	665	379	914	408	1006	772	661	1018	344	411	22112
2020-02-07	733	407	981	439	1048	803	698	1075	363	426	24953
2020-02-08	779	435	1033	468	1075	838	740	1120	386	446	27100
2020-02-09	830	459	1073	492	1092	879	771	1151	405	468	29631
2020-02-10	860	486	1105	515	1117	912	804	1177	417	486	31728
2020-02-11	889	497	1135	543	1131	946	844	1219	436	505	33366
2020-02-12	910	506	1169	570	1145	968	872	1241	451	518	48206
2020-02-13	934	519	1184	593	1155	988	900	1261	463	529	51986
2020-02-14	950	530	1212	604	1162	1001	913	1294	470	537	54406
2020-02-15	962	537	1231	617	1167	1004	925	1316	481	544	56249
2020-02-16	973	541	1246	626	1171	1006	930	1322	495	551	58182
2020-02-17	982	543	1257	629	1172	1007	933	1328	508	553	59989
2020-02-18	986	544	1262	631	1173	1008	934	1331	514	555	61682
